# Supplementary material for: Comprehensive assessment of measurement uncertainty in 13C-based metabolic flux experiments
Source: Anal Bioanal Chem. 2018 Apr 13;410(14):3337–48. doi: 10.1007/s00216-018-1017-7 (PMC5937919; doi:10.1007/s00216-018-1017-7)
Supplement: Supplementary file 3 — (XLS 40 kb) [file 216_2018_1017_MOESM3_ESM.xls]

## Sheet: Sheet1
RxnID	rxnEq	rxnCTrans	rates	rxnType	basis [mmol/g cdw*h]	deviation
HEX	GLC_EX + ATP = G6P + ADP	abcdef + X = abcdef + X		F	2.46367
PGI_f	G6P = F6P	abcdef = abcdef		FR
PGI_r	F6P = 66P	abcdef = abcdef		R
PFK	F6P + ATP = FBP + ADP	abcdef + X = abcdef + X		F
FBP	FBP = F6P + Pi	abcdef = abcdef + X		F	0
FBA_f	FBP = DHAP + G3P	abcdef = abc + def		FR
FBA_r	DHAP + G3P = FBP	abc + def = abcdef		R
TPI_f	DHAP = G3P	abc = cba		FR
TPI_r	G3P = DHAP	abc = cba		R
GAPD	G3P + ADP + NAD = PG3 + ATP + NADH	abc + X + X = abc + X + X		F
G6PDH	G6P + NADP = RUL5P + CO2 + NADPH	abcdef + X = bcdef + a + X		F
RPE	RUL5P = XYL5P	abcde = abcde		F
XYLK	XYL5P + ADP = XYL + ATP	abcde + X = abcde + X		F
XYLTD	XYL + NADH = AROL + NAD	abcde + X = abcde + X		F
RPI	RUL5P = RIB5P	abcde = abcde		F
TKT1_f	RIB5P + XYL5P = G3P + SED7P	abcde + fghij = hij + fgabcde		FR
TKT1_r	G3P + SED7P = RIB5P + XYL5P	hij + fgabcde = abcde + fghij		R
TALA_f	G3P + SED7P = E4P + F6P	hij + abcdefg = defg + abchij		FR
TALA_r	E4P + F6P = G3P + SED7P	defg + abchij = hij + abcdefg		R
TKT2_f	E4P + XYL5P = F6P + G3P	abcd + efghi = efabcd + ghi		FR
TKT2_r	F6P + G3P = E4P + XYL5P	efabcd + ghi = abcd + efghi		R
F6Pex	F6P = F6Pex			B	0.19928
PG3ex	PG3 = PG3ex			B
AROLex	AROL = AROLex			B	0.0431
CO_2ex	CO2 = CO2ex			B
R5Pex	RIB5P = RIB5Pex			B	0.0761514
G6Pex	G6P = G6Pex			B	0.42912
E4Pex	E4P = E4Pex			B	0.04888
##	excludedMetabolites
#	GLC_EX
#	ADP
#	ATP
#	NAD
#	NADH
#	NADP
#	NADPH
#	AROLex
#	CO2ex
#	Pi
#	PG3ex
#	F6Pex
#	RIB5Pex
#	G6Pex
#	E4Pex
##	simulatedMDVs
#	G3P#111
#	DHAP#111
#	E4P#1111
#	RUL5P#11111
#	RIB5P#11111
#	F6P#111111
#	SED7P#1111111
#	G6P#111111
##	inputSubstrates
#	GLC_EX
##	measurements
#	0.191604		GAP_M
#	0.740879		GAP_M1
#	0.0526564		GAP_M2
#	0.0148601		GAP_M3
#	0.229779		DHAP_M
#	0.723761		DHAP_M1
#	0.0428453		DHAP_M2
#	0.00361485		DHAP_M3
#	0		E4P_M
#	0.904908		E4P_M1
#	0.0705729		E4P_M2
#	0		E4P_M3
#	0		E4P_M4
#	0.102216		Rl5P_M
#	0.83719		Rl5P_M1
#	0.0341193		Rl5P_M2
#	0.00688928		Rl5P_M3
#	0.00490414		Rl5P_M4
#	0		Rl5P_M5
#	0.112704		R5P_M
#	0.832315		R5P_M1
#	0.0320792		R5P_M2
#	0.00686317		R5P_M3
#	0.00956094		R5P_M4
#	0		R5P_M5
#	0.0804052		F6P_M
#	0.336472		F6P_M1
#	0.558302		F6P_M2
#	0.00723922		F6P_M3
#	0		F6P_M4
#	0.00936336		F6P_M5
#	0		F6P_M6
#	0.0845655		S7P_M
#	0.656732		S7P_M1
#	0.233929		S7P_M2
#	0.0239138		S7P_M3
#	0		S7P_M4
#	0		S7P_M5
#	3.56499e-05		S7P_M6
#	0		S7P_M7
#	0.0300691		G6P_M
#	0.175709		G6P_M1
#	0.778099		G6P_M2
#	0.0161223		G6P_M3
#	0		G6P_M4
#	0		G6P_M5
#	0		G6P_M6
##	error
#	0.0213971		GAP_M
#	0.0188365		GAP_M1
#	0.00446313		GAP_M2
#	0.00165022		GAP_M3
#	0.0248566		DHAP_M
#	0.0187909		DHAP_M1
#	0.00626468		DHAP_M2
#	0.0011555		DHAP_M3
#	0.151968		E4P_M
#	0.134481		E4P_M1
#	0.151968		E4P_M2
#	0.0210486		E4P_M3
#	0.0192411		E4P_M4
#	0.0241238		Rl5P_M
#	0.0511668		Rl5P_M1
#	0.0509598		Rl5P_M2
#	0.0262603		Rl5P_M3
#	0.00994482		Rl5P_M4
#	0.00690082		Rl5P_M5
#	0.0132181		R5P_M
#	0.0486848		R5P_M1
#	0.045146		R5P_M2
#	0.017431		R5P_M3
#	0.00967262		R5P_M4
#	0.00378906		R5P_M5
#	0.0127177		F6P_M
#	0.00695136		F6P_M1
#	0.0164235		F6P_M2
#	0.0159829		F6P_M3
#	0.00839408		F6P_M4
#	0.00747146		F6P_M5
#	0.000323425		F6P_M6
#	0.0137448		S7P_M
#	0.0259795		S7P_M1
#	0.0281707		S7P_M2
#	0.00710009		S7P_M3
#	0.00733979		S7P_M4
#	0.00226794		S7P_M5
#	0.00123125		S7P_M6
#	0.000643126		S7P_M7
#	0.0123441		G6P_M
#	0.00708464		G6P_M1
#	0.00949874		G6P_M2
#	0.0279247		G6P_M3
#	0.0281707		G6P_M4
#	0.0281707		G6P_M5
#	0.0281707		G6P_M6
